# Supplementary material for: IL-19 Contributes to the Development of Nonalcoholic Steatohepatitis by Altering Lipid Metabolism
Source: Cells. 2021 Dec 13;10(12):3513. doi: 10.3390/cells10123513 (PMC8699936; doi:10.3390/cells10123513)
Supplement: Supplementary file 1 [file cells-10-03513-s001.zip]

Archive with 1 entries (1 files):
- cells-1491937-supplementary.pdf
